# Supplementary material for: Dark microbiome and extremely low organics in Atacama fossil delta unveil Mars life detection limits
Source: Nat Commun. 2023 Feb 21;14:808. doi: 10.1038/s41467-023-36172-1 (PMC9944251; doi:10.1038/s41467-023-36172-1)
Supplement: Supplementary file 3 — Source Data [file 41467_2023_36172_MOESM3_ESM.xlsx]

## Sheet: Table 1
		Upper Zone	U1	U2	Sandstones	Mudstones	Evaporites spot1	Evaporites spot2	Lower Zone
	TOC (% dw)	0.10	0.02	0.02	0.02	0.10	0.10	0.11	0.06
	δ13C (‰)	-26.5	-26.3	-25.6	-25.8	-21.3	-20.6	-19.5	-25.3
	n-alkanes (16-31)	0.12	0.14	0.25	0.09	0.48	0.07	0.54	0.13
	pristane	0.01	n.d.	n.d.	n.d.	n.d.	n.d.	0.01	0.01
	phytane	n.d.	n.d.	n.d.	n.d.	n.d.	n.d.	0.01	n.d.
	heptadecene	0.13	0.07	n.d.	n.d.	n.d.	n.d.	n.d.	0.19
	Hopanes	n.d.	n.d.	n.d.	n.d.	0.06	n.d.	n.d.	n.d.
	br-alkanesa	0.07	0.06	0.08	0.08	0.05	0.06	0.13	0.05
	n-fatty acids (14-20)	1.85	0.95	1.35	1.47	1.92	1.75	2.42	0.59
	MUFA (16-18)b	0.10	0.05	0.06	0.03	0.10	0.06	0.04	0.05
	Iso-C17:0c	n.d.	n.d.	n.d.	n.d.	n.d.	n.d.	0.01	n.d.
	MMe-10-C16:0d	n.d.	n.d.	n.d.	n.d.	0.28	n.d.	n.d.	n.d.
	Total sum of fatty acidse	1.95	1.91	1.41	1.50	2.30	1.81	2.47	0.64
	n-fatty acids/n-alkanes	16	7	5	17	4	25	4	4

## Sheet: Table S1
	Species	Sandstones	Evaporites	Lower Regolith	Upper Regolith	U1	U2
	Acinetobacter johnsonii	0	0	0	0	0.183877	0
	Acinetobacter sp.	0	0.267725	0	0	0	0
	Aquisalimonas halophila	0	0	0	0.039087	0	0
	Arthrobacter pascens	0.165174	0	0	0	0	0
	Arthrobacter sp1	0	2.3511	0	0	0	0
	Arthrobacter sp2	0	0.359768	0	0.0235362	0.29	0
	Arthrobacter sp3	0	0	0	0.226326	0	0
	Arthrobacter sp4	0.972341	0	0	0	0	0
	Asticcacaulis sp.	0	0	0	0.0313116	0	0
	Bacillus sp1	0.200899	0	0	0	0	0
	Bacillus sp2	0.195225	0	0	0	0	0
	Bacillus sp3	0.151725	0	0	0	0	0
	Bacillus sp4	0	0	0	0.355565	0	0
	Bacillus sp5	0	0.0283696	0	1.13373	0	0.180935
	Bacillus sp6	0	0	0	0.0363551	0	0
	Bacillus sp7	0	0	0	0.820616	0	0
	Bacillus sp8	0	0	0	0.224435	0	0
	Bacillus sp9	0	0.166435	0	0	0	0
	Bacillus sp10	0	0	0	0.160971	0	0
	Bacillus sp11	0	0	0	0.0951957	0	0
	Bacillus sp12	0	0	0	0	0.0474928	0.0273188
	Bacillus sp13	0	0	0	0.0699783	0	0
	Bacillus sp14	0	0	0	0.0567391	0	0
	Bacteroides sp.	0	0	0	0	0.70987	0
	Blastococcus sp1	0	0	0	1.39032	0	0.163703
	Blastococcus sp2	0	0	0	1.12343	0	0
	Blastococcus sp3	0.613203	0	0	0	0	0
	Blastococcus sp4	0.575797	0	0	0	0	0
	Blastococcus sp5	0.460428	0	0	0	0	0
	Blastococcus sp6	0.453493	0	0	0	0	0
	Blastococcus sp7	0.419239	0	0	0	0	0
	Blastococcus sp8	0.340225	0	0	0	0	0
	Blastococcus sp9	0.207203	0	0	0	0	0
	Blastococcus sp10	0.163072	0	0	0	0	0
	Bradyrhizobium sp1	0	0	0	0.0229058	0	0
	Bradyrhizobium sp2	0.421761	0	0	0	0	0
	Brevibacillus sp.	0	0.126087	0	0	0	0
	Comamonas aquatica	0	0.0968768	0	0	0	0
	Corynebacterium sp1	0	0.365442	0.553732	0.0664058	0.679399	0.296094
	Corynebacterium sp2	0.211826	0	0	0	0	0
	Corynebacterium sp3	0	0.338544	0	0.0271087	0	0.122515
	Corynebacterium sp4	0	0	0	0	0	0.0315217
	Corynebacterium sp5	0.0996087	0	0	0	0	0
	Corynebacterium sp6	0	0	0	0	0	0.0250073
	Deinococcus sp.	0	0.229899	0	0	0	0
	Delftia sp.	0.165174	0	0	0	0	0
	Desulfosporosinus sp.	0	0	0	0.234522	0	0
	Desulfovibrio sp.	0	0	0	0	0.436681	0
	Eubacteria sp.	0	0	0	0.0479131	0	0
	Halanaerobium sp.	0	0	0	0.180725	0	0
	Hydrogenophilus sp.	0	0	0	0	0.0546377	0
	Hymenobacter sp	0	0	0	0	0.0865797	0
	Kocuria sp.	0	0.16013	0	0	0	0
	Lysinibacillus sp1	0	0	0.0657754	0	0	0
	Lysinibacillus sp2	0	0	3.83094	0	0	0
	Massilia sp1	0	0.106964	0	0.0453913	0.125246	0
	Massilia sp2	0	0	0	0	0	0.0502246
	Massilia sp3	0	0	0	0	0.251123	0
	Methylobacterium sp.	0	0.263312	0	0	0	0
	Methylorubrum sp.	0	0.0365652	0	0	0	0
	Methyloversatilis sp.	0.105493	0	0	0	0	0
	Nocardioides sp1	0	0	0	0.357877	0	0
	Nocardioides sp2	0	0.195645	0	0.105283	0	0
	Nocardioides sp3	0	0	0	0.136804	0	0
	Paenibacillus sp1	0	0	0	0.175891	0	0
	Paenibacillus sp2	0	0	0	0.0958261	0	0
	Paenibacillus sp3	0	0	0	0.0716594	0	0
	Paenibacillus sp4	0	0	0	0.0510652	0	0
	Paenibacillus sp5	0	0	0	0.0237464	0	0
	Paenibacillus sp6	0	0	0	0.0348841	0	0
	Pantoea sp.	0	0	0	0	0.515486	0
	Pedobacter sp.	0	0	0	0	0	0.0264783
	Phyllobacterium sp.	0	14.6551	9.42878	2.35005	6.93583	4.21677
	Pontibacter sp.	0.370696	0	0	0	0	0
	Pseudomonas sp1	0	2.36329	0	0	0	0
	Pseudomonas sp2	0	0	0.432899	0	0	0
	Pseudomonas sp3	0	0	0	0.068087	0	0
	Ralstonia sp1	0	0.485645	0.0479131	0	0	0
	Ralstonia sp2	0	0.161391	0.323203	0	0	0
	Ramlibacter sp.	0	0	0	0.0218551	0	0
	Rhodobaca sp.	0	0	0	0.117891	0	0
	Roseomonas sp.	0.0857391	0	0	0	0	0
	Rubrobacter sp.	0	0	0	0	0.128399	0
	Rubrobacterineae sp.	0.574326	0	0	0	0	0
	Saccharibacteria sp1	0.373428	0	0	0	0	0
	Saccharibacteria sp2	0.272138	0	0	0	0	0
	Sphingobium sp.	0	0	0	0	0.706507	0
	Sphingomonas sp1	0	1.98713	0	0.00504348	0.165804	0
	Sphingomonas sp2	0	0	0	0.119783	0	0
	Sphingomonas sp3	0	0	0	0.221283	0	0
	Thermoactinomyces sp.	0	0	0	0	0	0.258058
	Thermomonas sp.	0	0	0	0.0281594	0	0
	Unc. Acidibacter sp1	0.244188	0	0	0	0	0
	Unc. Acidibacter sp2	0.240196	0	0	0	0	0
	Unc. Acidimicrobidae	1.10389	0	0	0	0	0
	Unc. Acidimicrobineae	0.902993	0	0	0	0	0
	Unc. Acidimicrobium sp.	0	0	0	0.0224855	0	0
	Unc. Acidisphaera sp.	0	0	0	0.112638	0	0
	Unc. Acidobacteria sp.	0	0	0	0.0731304	0	0
	Unc. Actinobacteria sp1	0	0.104652	0	0	0	0
	Unc. Actinobacteria sp2	0	0	0	0.0527464	0	0
	Unc. Actinobacteria sp3	0	0	0	0.0277391	0	0
	Unc. Bacillaceae	0	0	0	0.0659855	0	0
	Unc. Bacteroidetes	0	0.543225	0	0	0	0
	Unc. Bdellovibrio sp.	0.0210145	0	0	0	0	0
	Unc. Burkholderiaceae	0	0	0	0	0.0542174	0
	Unc. Burkholderiales	0.234101	0	0	0	0	0
	Unc. Caulobacter sp1	0	0	0	0.0359348	0	0
	Unc. Caulobacter sp2	0	0	0	0.0271087	0	0
	Unc. Chloroflexota sp1	0	0	0	0.104862	0	0
	Unc. Chloroflexota sp2	0	0	0	0.0643044	0	0
	Unc. Chloroflexota sp3	0	0	0	0.0283696	0	0
	Unc. Euzebyaceae	0.182826	0	0	0	0	0
	Unc. Euzebyales sp1	0.490058	0	0	0	0	0
	Unc. Euzebyales sp2	0.36208	0	0	0	0	0
	Unc. Euzebyales sp3	0.195015	0	0	0	0	0
	Unc. Euzebyales sp4	0.168746	0	0	0	0	0
	Unc. Ferrimicrobium sp1	0.200058	0	0	0	0	0
	Unc. Ferrimicrobium sp2	0.194384	0	0	0	0	0
	Unc. Frankineae	0.996718	0	0	0	0	0
	Unc. Gemmatimonadetes sp1	0.476819	0	0	0	0	0
	Unc. Gemmatimonadetes sp2	0.456435	0	0	0	0	0
	Unc. Gemmatimonadetes sp3	0.152986	0	0	0	0	0
	Unc. Gemmatimonadetes sp4	0	0	0	0.0806957	0	0
	Unc. Gemmatimonadetes sp5	0	0	0	0.0315217	0	0
	Unc. Gemmatimonadetes sp6	0	0	0	0.0241667	0	0
	Unc. Gemmatimonadetes sp7	0	0	0	0.029	0	0
	Unc. Gemmatimonadetes sp8	0	0	0	0.027529	0	0
	Unc. Gemmatimonas sp1	0	0	0	0.133232	0	0
	Unc. Gemmatimonas sp2	0	0	0	0.288529	0	0
	Unc. Marmoricola sp1	0	0	0	0	0.100659	0
	Unc. Marmoricola sp2	0.141638	0	0	0	0	0
	Unc. Micrococcineae sp1	0	0	0	1.0833	0.301348	0
	Unc. Micrococcineae sp2	1.19257	0	0	0	0	0
	Unc. Planctomycetota sp1	0	0	0	0.150464	0	0
	Unc. Planctomycetota sp2	0	0	0	0.122725	0	0
	Unc. Pseudonocardia sp1	0.311225	0	0	0	0	0
	Unc. Pseudonocardia sp2	0.160551	0	0	0	0	0
	Unc. Rhizobiales sp1	0	0	0	0.0577899	0	0
	Unc. Rubrobacter sp.	0	0	0	0.0962464	0	0
	Unc. Rubrobacteraceae	0	0	0	0.066616	0	0
	Unc. Solirubrobacter sp1	0.170007	0	0	0	0	0
	Unc. Solirubrobacter sp2	0	0	0	0	0.158239	0
	Unc. Solirubrobacter sp3	0.153196	0	0	0	0	0
	Unc. Solirubrobacter sp4	0.210775	0	0	0	0	0
	Unc. Solirubrobacterales sp1	1.1373	0	0	0	0	0
	Unc. Solirubrobacterales sp2	0.371746	0	0	0	0	0
	Unc. Solirubrobacterales sp3	0.243558	0	0	0	0	0
	Unc. Solirubrobacterales sp4	0.306391	0	0	0	0	0
	Unc. Solirubrobacterales sp5	0.205101	0	0	0	0	0
	Unc. Solirubrobacterales sp6	0.192283	0	0	0	0	0
	Unc. Solirubrobacterales sp7	0	0	0	0.0426594	0	0
	Unc. Sphingobacteriales sp1	0	0	0	0.134283	0	0
	Unc. Sphingobacteriales sp2	0	0	0	0.548899	0	0
	Unc. Sporichthya sp1	0.350312	0	0	0	0	0
	Unc. Sporichthya sp2	0.176522	0	0	0	0	0
	Unc. Sporichthya sp3	0.169587	0	0	0	0	0
	Unclassified	0	0	0	1.03791	0	0
	Unclassified	0	0.39213	0	0	0	0
	Unclassified	0	0	0	0.214558	0	0
	Unclassified	0	0	0	0	0	0.212036
	Unclassified	0	0	0	0.154877	0	0
	Unclassified	0	0.908247	0	0	0	0
	Unclassified	0	0	0	0	0.733406	0
	Unclassified	0	0.725	0	0	0	0
	Unclassified	0	0	0.714073	0	0	0
	Unclassified	0	0	0	0	0.712391	0
	Unclassified	0	0.193333	0.125036	0.0918333	0.102761	0.113268
	Unclassified	0	0.398435	0.184717	0	0	0
	Unclassified	0	0	0	0	0	0.148783
	Unclassified	0	0	0	0.126087	0	0
	Unclassified	0	0.117261	0	0	0	0
	Unclassified	0	0	0	0.106754	0	0
	Unclassified	0	0.103391	0	0	0	0
	Unclassified	0	0	0	0.0685073	0	0
	Unclassified	0	0	0	0.0512754	0	0
	Unclassified	0	0	0	0.206783	0.741602	0
	Unclassified	0	0	0	0.0399275	0	0
	Unclassified	0	0	0	0.0378261	0	0
	Unclassified	0	0.0369855	0	0	0	0
	Unclassified	0	0.0256377	0	0	0	0
	Unclassified	0	0	0	0.0277391	0	0
	Unclassified	0	0	0	0.027529	0	0
	Unclassified	0	0	0	0.0258478	0	0
	Unclassified	0	0	0	0.0218551	0	0
	Unclassified	0	0	0	0.0214348	0	0

## Sheet: Table S2
			Upper Regolith	U1	U2	Sandstones	Evaporites	Lower Regolith
		CFU/g	8.0x101	3.0x101	1.0x101	9.0x101	1.1x101	2.0x101

## Sheet: Table S3
		Mineral Phase	Upper Zone	Lower Zone	Sandstones	Evaporites	U1	U2
		Hematite	M	M	M	M	M	M
		Anatase	M	M	M	M	M	M
		Quartz	M	M	M	M	M	M
		Feldspars	M	M	M	M	M	M
		Analcime	nd	nd	nd	nd	nd	D
		Phyllosilicates	M	D	D	M	M	M
		Calcite	M	M	M	M	M	M
		Calcium sulfate	DHS	DHS	DHS	DHS	nd	DHS
		Amphibole	D	D	D	D	nd	nd
		Epidote	D	D	D	nd	nd	D
		Apatite	D	nd	nd	nd	D	D
		Pyroxene	D	nd	nd	nd	nd	D
		Perchlorate	nd	D	nd	nd	nd	nd

## Sheet: Table S4
		Mineral Phase		Upper Zone	Lower Zone	Sandstones	Evaporites	U1	U2
		Hematite		M	M	M	M	M	M
		Anatase		M	M	M	M	M	M
		Quartz		M	M	M	M	M	M
		Feldspars	Orthose	M	M	nd	M	M	M
			High Na	M	M	U	M	M	M
		Analcime		<5	<10	nd	nd	<5	<10
		Vermiculite		<10	<10	<10	>10	nd	<10
		Calcite		M	M	M	M	M	M
		Calcium sulfate	Gypsum	nd	<10	1	High Content (mixed)	<10	nd
			Mixed hydration	<10	<10	2	nd	nd	nd
			Anhydrite	<10	nd	>10	nd	<10	<10
		Diopside		<5	<5	nd	nd	nd	<5
		Epidote		nd	1	nd	<10	<10	1
		Apatite		2	nd	nd	1	1	<10
		Dolomite		nd	nd	nd	1	nd	<10

## Sheet: Table S5
		Upper Zone			Lower Zone			Sandstones			Evaporites			Unit 1			Unit 2
		cm-1	I	Assignment*	cm-1	I	Assignment*	cm-1	I	Assignment*	cm-1	I	Assignment*	cm-1	I	Assignment*	cm-1	I	Assignment*
		14650	broad	Hematite (15000)?	14650	broad	Hematite (15000)?	14650	broad	Hematite (15000)?	14650	broad	Hematite (15000)?	14650	broad	Hematite (15000)?	14650	broad	Hematite (15000)?
		11550	broad	Hematite (11550) / Vermiculite (11550)	11550	broad	Hematite (11550) / Vermiculite (11550)	11550	broad	Hematite (11550) / Vermiculite (11550)	11550	broad	Hematite (11550) / Vermiculite (11550)	11550	broad	Hematite (11550) / Vermiculite (11550)	11550	broad	Hematite (11550) / Vermiculite (11550)
											9725	broad	NA
		7343	w	Organics (second overtone of the C-H stretching mode or combination band)?	7343	mw	Organics (second overtone of the C-H stretching mode or combination band)?	7343	w	Organics (second overtone of the C-H stretching mode or combination band)?	7343	w	Organics (second overtone of the C-H stretching mode or combination band)?	7343	mw	Organics (second overtone of the C-H stretching mode or combination band)?	7343	mw	Organics (second overtone of the C-H stretching mode or combination band)?
		7050	m	Albite (7092)	7170	w	Vermiculite (7168)	7170	w	Vermiculite (7168)	7170	w	Vermiculite (7168)	7100	m	Albite (7092)	7100	w	Albite (7092)
		5233	ms	Albite (5236)	5233	w	Albite (5236)	5233	w	Albite (5236)	5233	m	Albite (5236)	5223	w	Analcime (5222)	5233	m	Albite (5236)
		4534	m	Vermiculite (4525) / Albite (4545)	4534	w	Vermiculite (4525) / Albite (4545)				4556	vw	Albite (4545)	4530	m	Vermiculite (4525) / Albite (4545)	4542	w	Albite (4545)
		4445	vw	Organics (first overtone of the C–H stretching mode)?	4444	w	Organics (first overtone of the C–H stretching mode)?	4450	vw	Organics (first overtone of the C–H stretching mode)?	4450	vw	Organics (first overtone of the C–H stretching mode)?	4440	mw	Organics (first overtone of the C–H stretching mode)?	4448	vw	Organics (first overtone of the C–H stretching mode)?
		4357	vw	Vermiculite (4330)?	4357	vw	Vermiculite (4330)?	4357	vw	Vermiculite (4330)?	4350	vw	Vermiculite (4330)?	4357	vw	Vermiculite (4330)?	4357	vw	Vermiculite (4330)?
		4280	m broad	Analcime (4275)	4280	m broad	Analcime (4275)	4313	vw broad	Analcime (4275)?	4313	w broad	Analcime (4275)?	4280	m broad	Analcime (4275)	4307	m broad	Analcime (4275)
		4180	vw	Vermiculite (4180)	4180	vw	Vermiculite (4180)	4180	vw	Vermiculite (4180)	4180	vw	Vermiculite (4180)	4180	vw	Vermiculite (4180)	4180	vw	Vermiculite (4180)
		3930	w	Calcite (3940)	3930	w	Calcite (3940)	3930	w	Calcite (3940)	3930	w	Calcite (3940)	3930	w	Calcite (3940)	3930	w	Calcite (3940)
		3678	vw	Vermiculite (3696)?	3672	vw	Vermiculite (3696)?	3672	vw	Vermiculite (3696)?	3672	vw	Vermiculite (3696)?				3672	vw	Vermiculite (3696)?
		3585	s broad	Calcite (3584) / Hematite shape (3550)	3580	s broad	Calcite (3584) / Hematite shape (3550)	3580	s broad	Calcite (3584) / Hematite shape (3550)	3580	s broad	Calcite (3584) / Hematite shape (3550)	3590	s broad	Calcite (3584) / Hematite shape (3550)	3580	s broad	Calcite (3584) / Hematite shape (3550)
		3410	ms	Hematite (3410)	3420	ms	Hematite (3410)	3420	ms	Hematite (3410)	3420	ms	Hematite (3410)	3420	ms	Hematite (3410)	3420	ms	Hematite (3410)
		2982	m	Calcite (2980) (CH stretchings covered by strong mineral peak)	2982	s	Calcite (2980) (CH stretchings covered by strong mineral peak)	2982	vw	Calcite (2980) (CH stretchings covered by strong mineral peak)	2982	ms	Calcite (2980) (CH stretchings covered by strong mineral peak)	2982	m	Calcite (2980) (CH stretchings covered by strong mineral peak)	2982	m	Calcite (2980) (CH stretchings covered by strong mineral peak)
		2874	m	Calcite (2872) (CH stretchings covered by strong mineral peak)	2874	s	Calcite (2872) (CH stretchings covered by strong mineral peak)	2874	vw	Calcite (2872) (CH stretchings covered by strong mineral peak)	2874	ms	Calcite (2872) (CH stretchings covered by strong mineral peak)	2874	m	Calcite (2872) (CH stretchings covered by strong mineral peak)	2874	m	Calcite (2872) (CH stretchings covered by strong mineral peak)
					2667	vw	Quartz (2670)
		2594	m broad	Quartz (2593)?	2584	w broad	Quartz (2593)?	2600	w broad	Quartz (2593)?	2594	m broad	Quartz (2593)?	2594	m broad	Quartz (2593)?	2594	m broad	Quartz (2593)?
		2510	ms	Calcite (2510 s) / Albite (2510 w)	2510	s	Calcite (2510 s) / Albite (2510 w)	2510	m	Calcite (2510 s) / Albite (2510 w)	2510	s	Calcite (2510 s) / Albite (2510 w)	2510	ms	Calcite (2510 s) / Albite (2510 w)	2510	ms	Calcite (2510 s) / Albite (2510 w)
		2360	vw	Hematite (2346)	2360	vw	Hematite (2346)	2360	vw	Hematite (2346)	2360	vw	Hematite (2346)	2360	vw	Hematite (2346)	2360	vw	Hematite (2346)
					2230	w	Gypsum (2230)				2230	vw	Gypsum (2230)	2230	w	Gypsum (2230)	2230	vw	Gypsum (2230)
		2135	w	Quartz (2133) / Calcite (2137)	2135	w	Quartz (2133) / Calcite (2137)				2131	w	Quartz (2133) / Calcite (2137)	2135	w	Quartz (2133) / Calcite (2137)	2135	w	Quartz (2133) / Calcite (2137)
		2090	vw	Halite (2090)	2090	vw	Halite (2090)				2090	vw	Halite (2090)	2090	vw	Halite (2090)	2090	vw	Halite (2090)
		2030	vw	Analcime (2030)	2030	vw	Analcime (2030)				2030	vw	Analcime (2030)	2030	vw	Analcime (2030)	2030	vw	Analcime (2030)
					1995	m broad	Gypsum (2008)?	1992	w broad	Gypsum (2008)?	1992	w broad	Gypsum (2008)?	1995	m broad	Gypsum (2008)?	1995	m broad	Gypsum (2008)?
		1942	vw	Organics (combination band)?	1942	vw	Organics (combination band)?	1942	vw	Organics (combination band)?	1942	vw	Organics (combination band)?	1942	vw	Organics (combination band)?	1942	vw	Organics (combination band)?
		1870	vw	Hematite (1871)	1867	ms	Hematite (1871)	1867	vw	Hematite (1871)	1867	w	Hematite (1871)	1870	ms	Hematite (1871)	1870	w	Hematite (1871)
		1795	m	Calcite (1795)	1795	s	Calcite (1795)	1795	w broad	Calcite (1795)	1795	s	Calcite (1795)	1795	ms	Calcite (1795)	1795	ms	Calcite (1795)
		1769	vw	Organics (carbonyl stretching)?	1769	vw	Organics (carbonyl stretching)?	1769	vw	Organics (carbonyl stretching)?	1769	vw	Organics (carbonyl stretching)?	1769	vw	Organics (carbonyl stretching)?	1769	vw	Organics (carbonyl stretching)?
		1747	vw	Organics (carbonyl stretching)?	1747	vw	Organics (carbonyl stretching)?	1747	vw	Organics (carbonyl stretching)?	1747	vw	Organics (carbonyl stretching)?	1747	vw	Organics (carbonyl stretching)?	1747	vw	Organics (carbonyl stretching)?
		1732	vw	Calcite (1730)	1732	vw	Calcite (1730)	1732	vw	Calcite (1730)	1732	vw	Calcite (1730)	1732	vw	Calcite (1730)	1732	vw	Calcite (1730)
		1717	vw	Organics (carbonyl stretching)?	1717	vw	Organics (carbonyl stretching)?	1717	vw	Organics (carbonyl stretching)?	1717	vw	Organics (carbonyl stretching)?	1717	vw	Organics (carbonyl stretching)?	1717	vw	Organics (carbonyl stretching)?
		1700	vw	Organics (carbonyl stretching)?	1700	vw	Organics (carbonyl stretching)?	1700	vw	Organics (carbonyl stretching)?	1700	vw	Organics (carbonyl stretching)?	1700	vw	Organics (carbonyl stretching)?	1700	vw	Organics (carbonyl stretching)?
		1684	vw	Gypsum (1684)	1684	w	Gypsum (1684)				1684	w	Gypsum (1684)	1684	w	Gypsum (1684)	1684	w	Gypsum (1684)
		1653	vw	Vermiculite (1647)	1653	vw	Vermiculite (1647)				1653	vw	Vermiculite (1647)	1653	vw	Vermiculite (1647)	1653	vw	Vermiculite (1647)
		1628	ms	Calcite (1625) / Hematite (1625)	1622	ms	Calcite (1625) / Hematite (1625) / Gypsum (1620)	1626	ms	Calcite (1625) / Hematite (1625) / Gypsum (1620)	1626	ms	Calcite (1625) / Hematite (1625) / Gypsum (1620)	1616	ms	Gypsum (1620)	1628	ms	Calcite (1625) / Hematite (1625)
					1587	vw	Calcite (1588)				1587	vw	Calcite (1588)
		1560	vw	Hematite (1562)	1560	vw	Hematite (1562)	1560	vw	Hematite (1562)	1560	vw	Hematite (1562)	1560	vw	Hematite (1562)	1560	vw	Hematite (1562)
		1522	vw	Organics (C=C stretching in conjugated systems)?	1522	vw	Organics (combination band)?							1522	vw	Organics (C=C stretching in conjugated systems)?	1522	vw	Organics (C=C stretching in conjugated systems)?
		1508	vw	Organics (C=C stretching in conjugated systems)?	1508	vw	Organics (combination band)?	1508	vw	Organics (C=C stretching in conjugated systems)?	1508	vw	Organics (C=C stretching in conjugated systems)?	1508	vw	Organics (C=C stretching in conjugated systems)?	1508	vw	Organics (C=C stretching in conjugated systems)?
		1489	vw	Organics (CH bending)?	1489	vw	Organics (CH bending)?	1489	vw	Organics (CH bending)?	1489	vw	Organics (CH bending)?	1489	vw	Organics (CH bending)?	1489	vw	Organics (CH bending)?
		1474	vw	Organics (CH bending)?	1474	vw	Organics (CH bending)?				1474	vw	Organics (CH bending)?	1474	vw	Organics (CH bending)?	1474	vw	Organics (CH bending)?
		1456	vw	Organics (CH bending)?	1456	vw	Organics (CH bending)?	1456	vw	Organics (CH bending)?	1456	vw	Organics (CH bending)?	1456	vw	Organics (CH bending)?	1456	vw	Organics (CH bending)?
		1437	vw	Organics (CH bending)?	1437	vw	Organics (CH bending)?	1437	vw	Organics (CH bending)?	1437	vw	Organics (CH bending)?	1437	vw	Organics (CH bending)?	1437	vw	Organics (CH bending)?
		1420	vw	Organics (CH bending)?	1420	vw	Organics (CH bending)?	1420	vw	Organics (CH bending)?	1420	vw	Organics (CH bending)?	1420	vw	Organics (CH bending)?	1420	vw	Organics (CH bending)?
		1366	s broad	Calcite (1375) / Halite (1363)	1385	s broad	Calcite (1375)	1340	s broad	Convolution of many peaks	1350	s broad	Convolution of many peaks	1350	s broad	Convolution of many peaks	1350	s broad	Convolution of many peaks
		1339	w in the broad peak	Organics (C-O stretching or CH bending)?	1339	w in the broad peak	Organics (C-O stretching)?				1339	w in the broad peak	Organics (C-O stretching)?	1339	w in the broad peak	Organics (C-O stretching)?	1339	w in the broad peak	Organics (C-O stretching)?
		1315	w in the broad peak	Organics (C-O stretching or CH bending)?	1315	w in the broad peak	Organics (C-O stretching)?				1315	w in the broad peak	Organics (C-O stretching)?	1315	w in the broad peak	Organics (C-O stretching)?	1315	w in the broad peak	Organics (C-O stretching)?
		1281	m broad	Albite (1277)	1281	m broad	Albite (1277)	1260	m broad	Albite (1277)	1281	m broad	Albite (1277)	1281	m broad	Albite (1277)	1281	m broad	Albite (1277)
					1159	m	Quartz (1157 s) / Hematite (1157)	1159	w	Quartz (1157 s) / Hematite (1157)	1159	w	Quartz (1157 s) / Hematite (1157)	1159	m	Quartz (1157 s) / Hematite (1157)	1159	m	Quartz (1157 s) / Hematite (1157)
		1120	s broad	Possible convolution of Albite, Quartz, Calcite, Vermiculite Peaks	1115	s broad	Halite (1109) + Possible convolution of Albite, Quartz, Calcite, Vermiculite Peaks	1124	s broad	Halite (1109) + Possible convolution of Albite, Quartz, Calcite, Vermiculite Peaks	1120	s broad	Halite (1109) + Possible convolution of Albite, Quartz, Calcite, Vermiculite Peaks	1120	s broad	Possible convolution of Albite, Quartz, Calcite, Vermiculite Peaks	1109	s broad	Halite (1109) + Possible convolution of Albite, Quartz, Calcite, Vermiculite Peaks
					1060	m	Calcite (1065)				1060	m	Calcite (1065)	1057	ms	Calcite (1065)	1060	m	Calcite (1065)
		1022	w	Hematite (1022)	1022	w	Hematite (1022)	1024	vw	Hematite (1022)	1022	w	Hematite (1022)	1022	w	Hematite (1022)	1022	w	Hematite (1022)
		920	m broad	Calcite (935)?	945	m broad	Calcite (945)	940	m broad	Calcite (945)	945	m broad	Calcite (945)	935	m broad	Calcite (935)?	935	m broad	Calcite (935)?
		870	w	Calcite (872)	870	w	Calcite (872)	870	vw	Calcite (872)	870	w	Calcite (872)	870	w	Calcite (872)	870	w	Calcite (872)
		847	w	Calcite (847)	847	w	Calcite (847)	847	vw	Calcite (847)	847	w	Calcite (847)	847	w	Calcite (847)	847	w	Calcite (847)
		720	very broad	Convolution of many peaks	715	very broad	Convolution of many peaks with Calcite (712) the most important	715	very broad	Convolution of many peaks with Calcite (712) the most important	715	very broad	Convolution of many peaks with Calcite (712) the most important	720	very broad	Convolution of many peaks	720	very broad	Convolution of many peaks
		635	m in the broad peak	Albite (633)	638	m in the broad peak	Albite (633)				638	m in the broad peak	Albite (633)	635	m in the broad peak	Albite (633)	638	m in the broad peak	Albite (633)
					613	vw	Halite (619)	620	vw broad	Halite (619)	613	vw	Halite (619)	613	vw	Halite (619)	613	vw	Halite (619)
		557	m broad	Albite (555)	567	m broad	Quartz (571)	567	m broad	Quartz (571)	567	m broad	Quartz (571)	571	m broad	Quartz (571)	561	m broad	Albite (555) / Quartz (571)
		510	m	Hematite (500) / Quartz (522)	520	m	Quartz (522)	505	m broad	Hematite (500) / Quartz (522)	515	m	Quartz (522)	520	m	Quartz (522)	515	m	Quartz (522)
		455	m	Albite (455)	455	m	Albite (455)	455	m	Albite (455)	455	m	Albite (455)	455	m	Albite (455)	455	m	Albite (455)
					444	vw	Calcite (436)							440	vw	Calcite (436)
		422	vw	Analcime (434)	434	vw	Analcime (434)							432	vw	Analcime (434)	428	vw	Analcime (434)
					420	vw	Albite (420)	432	vw	Albite (420)	426	vw	Albite (420)
		403	m	Quartz (403)	405	m	Quartz (403)	405	w	Quartz (403)	403	w	Quartz (403)	403	m	Quartz (403)	405	m	Quartz (403)
